# Supplementary material for: Thymoquinone is a natural antibiofilm and pathogenicity attenuating agent in Pseudomonas aeruginosa
Source: Front Cell Infect Microbiol. 2024 Apr 4;14:1382289. doi: 10.3389/fcimb.2024.1382289 (PMC11024287; doi:10.3389/fcimb.2024.1382289)
Supplement: Supplementary file 1 [file Table_1.xlsx]

## Sheet: Sheet1
Absorbance
Untreated PAO1	Thymoquinone-treated PAO1
0.891	0.3564
0.9456	0.3376
0.89565	0.31175
percent change
100	40
100	35.7022
100	34.8071
