# Supplementary material for: Thymoquinone is a natural antibiofilm and pathogenicity attenuating agent in Pseudomonas aeruginosa
Source: Front Cell Infect Microbiol. 2024 Apr 4;14:1382289. doi: 10.3389/fcimb.2024.1382289 (PMC11024287; doi:10.3389/fcimb.2024.1382289)
Supplement: Supplementary file 2 [file Table_2.xlsx]

## Sheet: Sheet1
Untreated PAO1	Thymoquinone-treated PAO1
0.88	0.835
0.856	0.841
0.902	0.876
