# Supplementary material for: Thymoquinone is a natural antibiofilm and pathogenicity attenuating agent in Pseudomonas aeruginosa
Source: Front Cell Infect Microbiol. 2024 Apr 4;14:1382289. doi: 10.3389/fcimb.2024.1382289 (PMC11024287; doi:10.3389/fcimb.2024.1382289)
Supplement: Supplementary file 4 [file Table_4.xlsx]

## Sheet: Sheet1
Measures
Untreated PAO1	Thymoquinone-treated PAO1
0.9965	0.2989
0.78986	0.19746
0.86754	0.21688
Precentages
Untreated PAO1	Thymoquinone-treated PAO1
100	29.995
100	24.9994
100	24.9994
