# Supplementary material for: Thymoquinone is a natural antibiofilm and pathogenicity attenuating agent in Pseudomonas aeruginosa
Source: Front Cell Infect Microbiol. 2024 Apr 4;14:1382289. doi: 10.3389/fcimb.2024.1382289 (PMC11024287; doi:10.3389/fcimb.2024.1382289)
Supplement: Supplementary file 5 [file Table_5.xlsx]

## Sheet: DATA
Well	Sample Name	Target Name	Task	Reporter	Quencher	RQ	RQ Min	RQ Max	CT	CT Mean	CT SD	ΔCT	ΔCT Mean	ΔCT SE	HK Control	HK Control	ΔΔCT	Automatic	CT Threshold
A1	Untreated	Psudo	UNKNOWN	SYBR	NONE				32.1047	30.0443	0.508142							TRUE	0.84256
A2	Untreated	Psudo	UNKNOWN	SYBR	NONE				29.9057	29.7996	0.156815							TRUE	0.84256
A3	Untreated	Psudo	UNKNOWN	SYBR	NONE				31.3924	30.709	0.381777							TRUE	0.84256
A4	rhlI	Psudo	UNKNOWN	SYBR	NONE				31.1813	31.2393	0.101218							TRUE	0.84256
A5	rhlI	Psudo	UNKNOWN	SYBR	NONE				32.0104	31.911	0.111531							TRUE	0.84256
A6	rhlI	Psudo	UNKNOWN	SYBR	NONE				32.2892	30.2107	0.123123							TRUE	0.84256
A7	rhlR	Psudo	UNKNOWN	SYBR	NONE				31	31.0882	0.10861							TRUE	0.84256
A8	rhlR	Psudo	UNKNOWN	SYBR	NONE				31.8107	31.9072	0.10664							TRUE	0.84256
A9	rhlR	Psudo	UNKNOWN	SYBR	NONE				32.0777	32.0711	0.016792							TRUE	0.84256
B1	lasI	Psudo	UNKNOWN	SYBR	NONE				29.945	28.9915	0.14474							TRUE	0.84256
B2	lasI	Psudo	UNKNOWN	SYBR	NONE				27.6083	25.5288	0.35238							TRUE	0.84256
B3	lasI	Psudo	UNKNOWN	SYBR	NONE				28.8314	28.1686	0.0934242							TRUE	0.84256
B4	lasR	Psudo	UNKNOWN	SYBR	NONE				28.8	27.8706	0.102943							TRUE	0.84256
B5	lasR	Psudo	UNKNOWN	SYBR	NONE				27.4486	26.5257	0.113643							TRUE	0.84256
B6	lasR	Psudo	UNKNOWN	SYBR	NONE				30.6622	29.6568	0.100247							TRUE	0.84256
C1	Untreated	Psudo	UNKNOWN	SYBR	NONE				32.9526	28.0443	0.708142							TRUE	0.84256
C2	Untreated	Psudo	UNKNOWN	SYBR	NONE				32.9927	31.7996	0.165615							TRUE	0.84256
C3	Untreated	Psudo	UNKNOWN	SYBR	NONE				34.4617	30.709	0.481777							TRUE	0.84256
C4	rhlI	Psudo	UNKNOWN	SYBR	NONE				35.7749	34.2393	0.101218							TRUE	0.84256
C5	rhlI	Psudo	UNKNOWN	SYBR	NONE				35.6787	33.1111	0.092453							TRUE	0.84256
C6	rhlI	Psudo	UNKNOWN	SYBR	NONE				35.6789	34.2107	0.132111							TRUE	0.84256
C7	rhlR	Psudo	UNKNOWN	SYBR	NONE				35.3717	35.975	0.010023							TRUE	0.84256
C8	rhlR	Psudo	UNKNOWN	SYBR	NONE				35.3456	34.8091	0.101254							TRUE	0.84256
C9	rhlR	Psudo	UNKNOWN	SYBR	NONE				34.6789	34.5003	0.144562							TRUE	0.84256
D1	lasI	Psudo	UNKNOWN	SYBR	NONE				30.4923	30.9915	0.0924545							TRUE	0.84256
D2	lasI	Psudo	UNKNOWN	SYBR	NONE				32.12	31.6888	0.101875							TRUE	0.84256
D3	lasI	Psudo	UNKNOWN	SYBR	NONE				31.7517	30.1686	0.112463							TRUE	0.84256
D4	lasR	Psudo	UNKNOWN	SYBR	NONE				32.302	32.78	0.0992065							TRUE	0.84256
D5	lasR	Psudo	UNKNOWN	SYBR	NONE				28.9026	28.4473	0.0974071							TRUE	0.84256
D6	lasR	Psudo	UNKNOWN	SYBR	NONE				29.9602	29.4002	0.0153381							TRUE	0.84256
E1	Untreated	rpoD	UNKNOWN	SYBR	NONE	1	0.277152	3.60813	21.2381	21.251	0.120187		-8.79332	0.387232			0	TRUE	0.91085
E2	Untreated	rpoD	UNKNOWN	SYBR	NONE	1.36173	0.881708	2.10309	20.6824	20.6054	0.111051		-9.19422	0.131166			-0.44544	TRUE	0.91085
E3	Untreated	rpoD	UNKNOWN	SYBR	NONE	0.992168	0.314403	3.13101	22.0879	21.9258	0.234475		-8.78312	0.346802			0.011343	TRUE	0.91085
E4	rhlI	rpoD	UNKNOWN	SYBR	NONE	4.211	4.09034	4.33521	21.1808	21.1812	0.000742		-10.6601	0.0087732			-2.07416	TRUE	0.91085
E5	rhlI	rpoD	UNKNOWN	SYBR	NONE	2.6284	2.12802	3.24645	21.2175	21.1912	0.051225		-10.0481	0.0637299			-1.39419	TRUE	0.91085
E6	rhlI	rpoD	UNKNOWN	SYBR	NONE	2.49955	1.03744	6.02229	21.0762	21.1776	0.14625		-9.9828	0.265366			-1.32167	TRUE	0.91085
E7	rhlR	rpoD	UNKNOWN	SYBR	NONE	1.50566	0.794595	2.85305	21.1448	17.5981	0.034471		-9.32472	0.19288			-0.5904	TRUE	0.91085
E8	rhlR	rpoD	UNKNOWN	SYBR	NONE	1.32302	0.607843	2.87966	21.2053	17.7385	0.450952		-9.15678	0.234706			0.40383	TRUE	0.91085
E9	rhlR	rpoD	UNKNOWN	SYBR	NONE	0.74107	0.736626	0.745541	21.0582	18.8591	0.007668		-8.40425	0.0018153			0.432319	TRUE	0.91085
F1	lasI	rpoD	UNKNOWN	SYBR	NONE	1.29364	0.301827	3.06838	19.8551	20.4756	0.34024		-8.82645	0.124608			-1.86674	TRUE	0.91085
F2	lasI	rpoD	UNKNOWN	SYBR	NONE	0.94256	3.92673	4.24851	17.2044	17.867	0.0902055		-8.43179	0.329462			-1.25477	TRUE	0.91085
F3	lasI	rpoD	UNKNOWN	SYBR	NONE	4.00045	2.0429	3.18152	18.3336	19.969	0.0993964		-10.2336	0.00833454			-1.1895	TRUE	0.91085
F4	lasR	rpoD	UNKNOWN	SYBR	NONE	2.49698	0.995943	5.90185	20.3688	21.0054	0.109727		-9.64621	0.0605434			-0.53136	TRUE	0.91085
F5	lasR	rpoD	UNKNOWN	SYBR	NONE	2.37458	0.762811	2.79599	17.2332	18.8655	0.0967932		-9.58349	0.252098			0.363447	TRUE	0.91085
F6	lasR	rpoD	UNKNOWN	SYBR	NONE	1.43038	0.583529	2.82206	20.299	20.9334	0.0950376		-8.95173	0.183236			0.389087	TRUE	0.91085
G1	Untreated	rpoD	UNKNOWN	SYBR	NONE	1	0.277152	3.60813	21.2638	21.2711	0.111187		-8.79332	0.387232			0	TRUE	0.91085
G2	Untreated	rpoD	UNKNOWN	SYBR	NONE	1.36173	0.881708	2.10309	20.5283	20.6021	0.161205		-9.19422	0.131166			-0.44544	TRUE	0.91085
G3	Untreated	rpoD	UNKNOWN	SYBR	NONE	0.992168	0.314403	3.13101	22.0879	21.7638	0.215468		-8.78312	0.346802			0.011343	TRUE	0.91085
G4	rhlI	rpoD	UNKNOWN	SYBR	NONE	4.211	4.09034	4.33521	21.1808	21.1816	0.006541		-10.6601	0.0087732			-2.07416	TRUE	0.91085
G5	rhlI	rpoD	UNKNOWN	SYBR	NONE	2.6284	2.12802	3.24645	21.2175	21.1649	0.033451		-10.0481	0.0637299			-1.39419	TRUE	0.91085
G6	rhlI	rpoD	UNKNOWN	SYBR	NONE	2.49955	1.03744	6.02229	21.2789	21.1686	0.103425		-9.9828	0.265366			-1.32167	TRUE	0.91085
G7	rhlR	rpoD	UNKNOWN	SYBR	NONE	1.50566	0.794595	2.85305	21.151	17.6149	0.022004		-9.32472	0.19288			-0.5904	TRUE	0.91085
G8	rhlR	rpoD	UNKNOWN	SYBR	NONE	1.32302	0.607843	2.87966	21.2081	17.9682	0.356394		-9.15678	0.234706			0.40383	TRUE	0.91085
G9	rhlR	rpoD	UNKNOWN	SYBR	NONE	0.74107	0.736626	0.745541	21.2339	18.8595	0.000888		-8.40425	0.0018153			0.432319	TRUE	0.91085
H1	lasI	rpoD	UNKNOWN	SYBR	NONE	1.29364	0.301827	3.06838	19.2044	19.6461	0.0062532		-8.82645	0.124608			-1.86674	TRUE	0.91085
H2	lasI	rpoD	UNKNOWN	SYBR	NONE	0.94256	3.92673	4.24851	18.3336	18.7572	0.0319792		-8.43179	0.329462			-1.25477	TRUE	0.91085
H3	lasI	rpoD	UNKNOWN	SYBR	NONE	4.00045	2.0429	3.18152	18.3688	19.7932	0.0988743		-10.2336	0.00833454			-1.1895	TRUE	0.91085
H4	lasR	rpoD	UNKNOWN	SYBR	NONE	2.49698	0.995943	5.90185	17.4278	17.8534	0.0210358		-9.64621	0.0605434			-0.53136	TRUE	0.91085
H5	lasR	rpoD	UNKNOWN	SYBR	NONE	2.37458	0.762811	2.79599	15.304	17.728	0.340713		-9.58349	0.252098			0.363447	TRUE	0.91085
H6	lasR	rpoD	UNKNOWN	SYBR	NONE	1.43038	0.583529	2.82206	17.3597	17.7839	0.0184893		-8.95173	0.183236			0.389087	TRUE	0.91085

## Sheet: Calculations
Sample Name	Target Name	CT1	CT2	Average		CT1	CT2	Average	ΔCT	ΔΔCT	2-ΔΔCT	Relative fold change
Untreated	psudo	32.1047	32.9526	32.5286	ropD	21.2381	21.2638	21.251	11.2776	0.290765	0.817468	1
Untreated	psudo	29.9057	32.9927	31.4492	ropD	20.6824	20.5283	20.6054	10.8439	-0.143021	1.10422	1.35077
Untreated	psudo	31.3924	34.4617	32.927	ropD	22.0879	22.0879	22.0879	10.8391	-0.147744	1.10784	1.3552
rhlI	psudo	31.1813	35.7749	33.4781	ropD	21.1808	21.1808	21.1808	12.2973	1.3104	0.40321	0.493242
rhlI	psudo	32.0104	35.6787	33.8445	ropD	21.2175	21.2175	21.2175	12.627	1.64012	0.320829	0.392467
rhlI	psudo	32.2892	35.6789	33.9841	ropD	21.0762	21.2789	21.1776	12.8065	1.81959	0.283302	0.34656
rhlR	psudo	31	35.3717	33.1859	ropD	21.1448	21.151	21.1479	12.038	1.05109	0.482605	0.590365
rhlR	psudo	31.8107	35.3456	33.5782	ropD	21.2053	21.2081	21.2067	12.3715	1.38458	0.383	0.46852
rhlR	psudo	32.0777	34.6789	33.3783	ropD	21.0582	21.2339	21.1461	12.2322	1.24534	0.42181	0.515995
lasI	psudo	29.945	30.4923	30.2187	ropD	19.8551	19.2044	19.5297	10.6889	-0.297953	1.2294	0.631211
lasI	psudo	27.6083	32.12	29.8641	ropD	17.2044	18.3336	17.769	12.0952	1.10829	0.463845	0.567416
lasI	psudo	28.8314	31.7517	30.2915	ropD	18.3336	18.3688	18.3512	11.9403	0.953453	0.516395	0.6317
LasR	psudo	28.8	32.302	30.551	ropD	20.3688	17.4278	18.8983	11.6527	0.66584	0.630321	0.771065
LasR	psudo	27.4486	28.9026	28.1756	ropD	17.2332	15.304	16.2686	11.907	0.920089	0.528477	0.646479
LasR	psudo	30.6622	29.9602	30.3112	ropD	20.299	17.3597	18.8294	11.4818	0.494937	0.709593	0.868037
									Average for ΔCT Untreated
									10.9869
						0.817468
